# Supplementary material for: Proteomic Analysis Reveals Different Involvement of Embryo and Endosperm Proteins during Aging of Yliangyou 2 Hybrid Rice Seeds
Source: Front Plant Sci. 2016 Sep 21;7:1394. doi: 10.3389/fpls.2016.01394 (PMC5031166; doi:10.3389/fpls.2016.01394)
Supplement: Supplementary Table S3 — Accumulation levels, accumulation ratios and associated P-values for proteins changing in abundance and identified by MALDI-TOF-TOF MS in embryos during aging of Yliangyou 2 hybrid rice seeds. [file Table3.XLSX]

## Sheet: 胚
Spot ID	Seeds aged for 0 d (A0)					Seeds aged for 10 d (A10)					Seeds aged for 25 d (A25)					A10/A0		A25/A0
	Replicate I-volume (%)	Replicate II-volume (%)	Replicate III-volume (%)	Average volume (%)	SD	Replicate I-volume (%)	Replicate II-volume (%)	Replicate III-volume (%)	Average volume (%)	SD	Replicate I-volume (%)	Replicate II-volume (%)	Replicate III-volume (%)	Average volume (%)	SD	Ratio	P value	Ratio	P value
1	0.00897405	0.00440426	0.00811896	0.00716576	0.00242944	0.0310714	0.0256432	0.0193039	0.0253395	0.00588963	0.0347889	0.0286509	0.0332276	0.0322225	0.00319006	3.53619	0.00781239	4.49673	0.000413421
2	0.0280224	0.0163756	0.0287294	0.0243758	0.00693739	0.0377519	0.0432542	0.0351398	0.0387153	0.0041421	0.0606585	0.0460111	0.0539447	0.0535381	0.00733216	1.58827	0.0371514	2.19636	0.00746905
3	0.0107124	0.00995863	0.0131892	0.0112867	0.00169013	0.023541	0.0215451	0.0153786	0.0201549	0.00425508	0.0330521	0.0226761	0.0288501	0.0281928	0.00521914	1.78571	0.02844	2.49787	0.00593475
4	0.0166297	0.0211556	0.0296802	0.0224885	0.00662656	0.0367178	0.0347698	0.0358776	0.0357884	0.000977059	0.0451866	0.0459011	0.0512209	0.0474362	0.00329706	1.59141	0.0263144	2.10935	0.00429096
5	0.0353478	0.0355146	0.0318315	0.0342313	0.00207996	0.0564927	0.0477475	0.0454683	0.0499028	0.00581966	0.0650551	0.0665374	0.0750538	0.0688821	0.00539599	1.45781	0.0117635	2.01225	0.000486688
6	0.0127028	0.0152729	0.0244035	0.0174597	0.00614925	0.0350071	0.0336086	0.0386195	0.0357451	0.00258568	0.0469211	0.0585762	0.0739205	0.0598059	0.0135416	2.04729	0.00898573	3.42536	0.00786351
7	0.0249727	0.0219505	0.0400829	0.029002	0.00971456	0.076761	0.0622797	0.0586719	0.0659042	0.00957375	0.0754133	0.0761168	0.0828592	0.0781298	0.00411089	2.2724	0.00940418	2.69394	0.00128274
8	0.042277	0.04079	0.0418828	0.0416499	0.000770365	0.08862	0.0814223	0.0821502	0.0840642	0.00396222	0.0460522	0.0591856	0.0680136	0.0577505	0.0110508	2.01835	5.35987e-05	1.38657	0.0655374
9	0.00759985	0.00715998	0.0119937	0.00891784	0.00267283	0.0376652	0.0298778	0.0207618	0.0294349	0.0084604	0.0573222	0.0480196	0.062124	0.0558219	0.00717089	3.30068	0.0160601	6.25958	0.000445746
10	0.0188286	0.0113441	0.0246674	0.01828	0.00667857	0.0449047	0.0415747	0.0266183	0.0376992	0.00973974	0.0513539	0.0414421	0.0565524	0.0497828	0.00767669	2.06232	0.0464841	2.72334	0.0058366
11	0.0673232	0.0558531	0.0573077	0.0601613	0.00624486	0.0854328	0.0842455	0.0635352	0.0777378	0.0123142	0.112044	0.119841	0.135782	0.122556	0.0120996	1.29216	0.0921476	2.03712	0.00136435
12	0.0227791	0.0378332	0.0527467	0.0377863	0.0149839	0.0588627	0.0874906	0.042665	0.0630061	0.0226982	0.100454	0.0693063	0.0924156	0.087392	0.0161701	1.66743	0.183531	2.31279	0.0175796
13	0.012862	0.0235007	0.0144318	0.0169315	0.00574298	0.0305827	0.0373719	0.0195817	0.0291788	0.00897781	0.0346534	0.0397522	0.0347042	0.0363699	0.00292924	1.72334	0.117395	2.14806	0.00641682
14	0	0	0	0	0	0	0	0	0	0	0.0336376	0.0515483	0.0366679	0.0406179	0.00958647	N	0	A	0.00183543
15	0.0217944	0.0145388	0.0180473	0.0181268	0.00362845	0.0476676	0.0557943	0.0572924	0.0535848	0.00517887	0.0606494	0.0586776	0.0539156	0.0577475	0.0034619	2.9561	0.000629205	3.18575	0.000165198
16	0.122749	0.125568	0.158729	0.135682	0.020009	0.249107	0.313005	0.24845	0.270187	0.0370826	0.26889	0.249528	0.311594	0.276671	0.0317561	1.99133	0.00522812	2.03911	0.00288002
17	0.0869465	0.092935	0.0995454	0.0931423	0.00630201	0.154212	0.139105	0.118118	0.137145	0.0181266	0.149587	0.196785	0.218778	0.188383	0.0353524	1.47242	0.0165192	2.02253	0.0100778
18	0.028318	0.0350234	0.0321319	0.0318244	0.00336326	0.0618742	0.055848	0.0577662	0.0584961	0.0030787	0.0689661	0.0611712	0.0801214	0.0700862	0.00952463	1.83809	0.000534218	2.20228	0.00279168
19	0.029467	0.0227562	0.0299878	0.0274037	0.00403324	0.0468544	0.0476567	0.0418016	0.0454376	0.00317429	0.0575576	0.0495647	0.0643133	0.0571452	0.00738294	1.65808	0.00368546	2.08531	0.00360318
20	0.0249554	0.0253912	0.02447	0.0249389	0.000460822	0.0283037	0.0581785	0.040389	0.0422904	0.0150279	0.0364521	0.062374	0.0512052	0.0500104	0.0130022	1.69576	0.116259	2.00532	0.0288964
21	0.0378113	0.038868	0.0321117	0.0362637	0.00363432	0.0433849	0.0421449	0.0425924	0.0427074	0.000627948	0.0694687	0.0802123	0.0733416	0.0743409	0.00544106	1.17769	0.0389282	2.05001	0.000545047
22	0.0711917	0.0750212	0.098744	0.0816523	0.0149252	0.0402595	0.0403237	0.0385703	0.0397178	0.000994294	0.0987767	0.0925931	0.115734	0.102368	0.0119811	0.486427	0.00830517	1.25371	0.134098
23	0.0328901	0.0358374	0.0488162	0.0391812	0.00847326	0.0354528	0.0235581	0.0465443	0.0351851	0.0114954	0.0805873	0.0909576	0.0931844	0.0882431	0.00672295	0.898008	0.653251	2.25218	0.00141824
24	0	0	0	0	0	0.0364165	0.0248592	0.0344881	0.0319213	0.00619147	0.0290191	0.0326888	0.0291136	0.0302738	0.00209196	A	0.000869561	A	1.50403e-05
25	0.047152	0.0519465	0.0557021	0.0516002	0.00428556	0.0266509	0.0252655	0.0239271	0.0252812	0.00136197	0.0591103	0.0586286	0.0534037	0.0570475	0.00316483	0.489943	0.000533054	1.10557	0.151261
26	0.0377774	0.0180105	0.0280709	0.0279529	0.00988398	0.0933515	0.0543204	0.0567503	0.0681407	0.0218669	0.0607363	0.056332	0.0838334	0.0669672	0.0147716	2.4377	0.0440885	2.39571	0.0190705
27	0	0	0	0	0	0.0529394	0.0256452	0.0422141	0.0402662	0.013751	0.097408	0.12343	0.115332	0.112057	0.0133166	A	0.00712107	A	0.000128891
28	0.0526008	0.0544089	0.0760954	0.061035	0.013074	0.113744	0.0448204	0.0593417	0.0726354	0.036334	0.113364	0.174867	0.143701	0.143977	0.0307524	1.19006	0.630305	2.35893	0.0126543
29	0.293471	0.25454	0.375233	0.307748	0.0616001	0.291152	0.517805	0.207631	0.338863	0.160497	0.603196	0.687639	0.57732	0.622718	0.0576924	1.1011	0.769578	2.02347	0.00295021
30	0.0264891	0.00996658	0.0257249	0.0207269	0.00932651	0.0485475	0.0286344	0.0389076	0.0386965	0.00995823	0.121342	0.180315	0.119217	0.140292	0.0346776	1.86697	0.0846719	6.76859	0.00448696
31	0.0533297	0.068756	0.069824	0.0639699	0.00923014	0.058888	0.0525847	0.0630113	0.0581613	0.00525115	0.131547	0.128234	0.132864	0.130882	0.00238546	0.909198	0.397082	2.04599	0.000262753
32	0.0496049	0.0603901	0.0666816	0.0588922	0.00863633	0.112605	0.138287	0.164252	0.138381	0.0258236	0.247522	0.129481	0.212195	0.196399	0.060585	2.34974	0.00719944	3.3349	0.0176634
33	0.022964	0.0155456	0.0477871	0.0287656	0.0168856	0.0595368	0.0620357	0.0622049	0.0612591	0.00149398	0.0565164	0.0603453	0.0667322	0.061198	0.005161	2.1296	0.0293762	2.12747	0.0334874
34	0.0319728	0.034299	0.047851	0.0380409	0.00857501	0.0463096	0.0576434	0.0296411	0.0445314	0.0140856	0.07713	0.0768114	0.0828711	0.0789375	0.00341032	1.17062	0.532847	2.07507	0.00154894
35	0.065903	0.0769868	0.0563348	0.0664082	0.0103353	0.187127	0.17459	0.148817	0.170178	0.0195324	0.153972	0.17843	0.180968	0.171123	0.0149076	2.56261	0.0012431	2.57684	0.000562323
36	0.0274139	0.0597322	0.029851	0.038999	0.0179968	0.0973933	0.0752799	0.0684756	0.0803829	0.0151192	0.0802747	0.0886747	0.136814	0.101921	0.0305086	2.06115	0.0380447	2.61343	0.0370463
37	0.256638	0.128981	0.199558	0.195059	0.0639473	0.469454	0.403009	0.437824	0.436762	0.0332352	0.569648	0.393671	0.390107	0.451142	0.102645	2.23913	0.00436998	2.31285	0.021435
38	0.0765924	0.0865722	0.0670632	0.0767426	0.00975537	0.130907	0.121698	0.112822	0.121809	0.00904301	0.175375	0.170834	0.115888	0.154032	0.0331119	1.58724	0.0042115	2.00713	0.0178695
39	0	0	0	0	0	0.166058	0.174367	0.155913	0.165446	0.00924221	0.107265	0.143981	0.17398	0.141742	0.0334138	A	6.44735e-06	A	0.00182727
40	0.0688645	0.050744	0.0783513	0.0659866	0.0140268	0.0593303	0.0985353	0.0902632	0.0827096	0.0206652	0.159312	0.145927	0.101063	0.135434	0.0305094	1.25343	0.310673	2.05245	0.0231231
41	0.254385	0.321683	0.312735	0.296268	0.0365463	0.122587	0.149749	0.148184	0.140173	0.0152503	0.100345	0.0978747	0.134202	0.110807	0.0202981	0.473131	0.00240697	0.374011	0.00154276
42	0.112682	0.123776	0.10054	0.112333	0.0116219	0.127476	0.106472	0.114374	0.116107	0.0106087	0.247695	0.23393	0.204325	0.22865	0.0221619	1.0336	0.699111	2.03547	0.00129236
43	0.159322	0.276245	0.337531	0.257699	0.0905404	0.481507	0.441723	0.477445	0.466892	0.0218911	0.601466	0.553497	0.512279	0.555747	0.0446361	1.81177	0.0176937	2.15657	0.00691489
44	0.0796442	0.165207	0.119496	0.121449	0.0428148	0.313853	0.44453	0.396748	0.385044	0.0661201	0.562655	0.299176	0.496567	0.452799	0.137084	3.17041	0.00440576	3.72831	0.0161808
45	0.27027	0.29053	0.282024	0.280941	0.0101733	0.12957	0.118171	0.138385	0.128709	0.0101345	0.0916212	0.0801656	0.137113	0.102967	0.0301213	0.458134	5.17526e-05	0.366506	0.000633297
46	0.011304	0.0157423	0.0181193	0.0150552	0.00345921	0.024158	0.0308884	0.0301981	0.0284148	0.00370265	0.0360148	0.0218941	0.0389513	0.0322867	0.00911926	1.88738	0.0102872	2.14456	0.0376556
47	0.0558806	0.0727149	0.067875	0.0654902	0.00866683	0.0545305	0.126063	0.0911264	0.0905733	0.0357695	0.159638	0.126395	0.125828	0.137287	0.0193584	1.38301	0.303228	2.0963	0.00422466
48	0.0383718	0.0446038	0.0546311	0.0458689	0.00820314	0.0897408	0.0965498	0.0792383	0.0885096	0.00872117	0.0682845	0.119431	0.13761	0.108442	0.0359455	1.92962	0.00350677	2.36417	0.0424089
49	0.0666443	0.0687891	0.0667431	0.0673922	0.00121079	0.207552	0.20687	0.214999	0.209807	0.00450932	0.148643	0.222857	0.152104	0.174535	0.0418841	3.11323	7.68355e-07	2.58984	0.0114321
50	0.0555635	0.0777248	0.0775287	0.0702723	0.0127386	0.0593258	0.140347	0.0548865	0.0848531	0.0481104	0.116345	0.169252	0.148728	0.144775	0.0266741	1.20749	0.638542	2.0602	0.0120105
51	0.112225	0.075918	0.105142	0.0977617	0.0192458	0.114749	0.144023	0.0970673	0.118613	0.0237151	0.219006	0.184516	0.213127	0.20555	0.0184513	1.21329	0.302496	2.10256	0.00218943
52	0.0573264	0.0572341	0.0579611	0.0575072	0.000395789	0.155571	0.101589	0.170866	0.142675	0.0363944	0.119662	0.126808	0.110961	0.119144	0.00793621	2.481	0.0154373	2.0718	0.00017754
53	0.036677	0.043832	0.051834	0.0441143	0.00758244	0.107098	0.132749	0.138642	0.126163	0.0167716	0.120072	0.092953	0.0674387	0.093488	0.0263208	2.85991	0.00151492	2.11922	0.0354553
54	0.0395967	0.0196793	0.0488921	0.036056	0.0149248	0.0561534	0.0902538	0.0574345	0.0679472	0.0193287	0.127314	0.171926	0.0830844	0.127441	0.0444209	1.88449	0.0864942	3.53454	0.0278439
55	0.0408852	0.0653995	0.0443638	0.0502162	0.0132637	0.057394	0.0635532	0.0992262	0.0733911	0.0225848	0.162964	0.187068	0.133808	0.16128	0.0266698	1.4615	0.200152	3.21171	0.00295973
56	0.0439698	0.0307913	0.0422222	0.0389944	0.00715766	0.183704	0.117626	0.0667572	0.122696	0.058638	0.092438	0.0717233	0.0704868	0.078216	0.0123321	3.14649	0.0701309	2.00583	0.00887679
57	0.195813	0.239105	0.134539	0.189819	0.0525401	0.338811	0.32926	0.395908	0.35466	0.0360399	0.306675	0.398515	0.470381	0.391857	0.0820558	1.86841	0.0109794	2.06437	0.0229308
58	0.0498806	0.0310148	0.051365	0.0440868	0.011345	0.0454725	0.067102	0.0613415	0.057972	0.0112015	0.0986274	0.100162	0.0776187	0.092136	0.0125958	1.31495	0.205926	2.08988	0.00798963
59	0.0830134	0.0894778	0.115643	0.0960449	0.0172779	0.0546655	0.0371675	0.0520458	0.0479596	0.00943757	0.0558573	0.0465374	0.0650864	0.055827	0.00927454	0.499346	0.0133654	0.58126	0.0237499
60	0.00640569	0.00730007	0.00674705	0.0068176	0.000451345	0.00924961	0.0105328	0.0110315	0.0102713	0.000919276	0.020069	0.0118363	0.0126214	0.0148422	0.0045435	1.50659	0.00428265	2.17705	0.0382474
61	0.0814924	0.0894089	0.0915547	0.0874853	0.00529977	0.044872	0.040379	0.04367	0.0429737	0.00232603	0.103111	0.109344	0.131145	0.114533	0.0147198	0.49121	0.000183615	1.30917	0.0401591
62	0.101401	0.127889	0.133051	0.12078	0.0169803	0.055531	0.068124	0.032711	0.052122	0.0179509	0.128318	0.109334	0.0909687	0.10954	0.0186753	0.431544	0.00856854	0.906936	0.483552
63	0.0320794	0.0413207	0.0396099	0.03767	0.00491659	0.0463305	0.0441699	0.0415114	0.0440039	0.00241383	0.079049	0.137052	0.129038	0.115046	0.0314309	1.16814	0.115721	3.05405	0.0135567
64	0.0431446	0.150322	0.0600031	0.0844899	0.057632	0.0327653	0.0566235	0.0974715	0.0622868	0.0327227	0.209524	0.227629	0.236976	0.22471	0.0139569	0.73721	0.592849	2.6596	0.0149052
65	0.0438019	0.0709085	0.0547944	0.0565016	0.0136337	0.107792	0.0923877	0.0737391	0.0913063	0.0170522	0.0857477	0.116812	0.136829	0.11313	0.025739	1.61599	0.0507877	2.00224	0.0281106
66	0.105384	0.087986	0.0956998	0.0963566	0.00871758	0.216056	0.209615	0.19994	0.208537	0.0081119	0.196525	0.191246	0.238648	0.208806	0.0259781	2.16422	8.2564e-05	2.16702	0.0020699
67	0.0728403	0.142383	0.0809362	0.0987198	0.0380295	0.0712451	0.0698947	0.078577	0.0732389	0.00467195	0.224874	0.196782	0.190212	0.203956	0.018411	0.741887	0.313537	2.06601	0.0125063
68	0.209884	0.181728	0.191365	0.194326	0.0143096	0.350167	0.334713	0.225005	0.303295	0.06824	0.584753	0.489179	0.505886	0.526606	0.0510449	1.56076	0.0537061	2.70991	0.000408542
69	0.126137	0.140034	0.110919	0.125697	0.0145625	0.207347	0.196297	0.212479	0.205374	0.00826939	0.233041	0.320106	0.258623	0.27059	0.0447491	1.63389	0.00118248	2.15272	0.0059535
70	0.520676	0.519733	0.564601	0.535003	0.0256367	0.192271	0.200493	0.230152	0.207639	0.0199258	0.528699	0.351602	0.483639	0.454647	0.0920394	0.388107	6.31329e-05	0.849802	0.218911
71	0.0601864	0.110868	0.112479	0.0945111	0.029737	0.0890847	0.134268	0.0992484	0.107534	0.0237037	0.207612	0.175137	0.193621	0.192123	0.0162894	1.13779	0.585005	2.03281	0.00756311
72	0.0641804	0.100928	0.072552	0.0792201	0.0192599	0.185251	0.116153	0.146808	0.149404	0.0346221	0.232601	0.228187	0.182481	0.214423	0.0277505	1.88593	0.0373545	2.70667	0.002273
73	0.415878	0.298449	0.31467	0.342999	0.063634	0.171141	0.266274	0.20791	0.215108	0.0479733	0.474347	0.417946	0.455841	0.449378	0.0287506	0.62714	0.0498371	1.31014	0.0576588
74	0.120761	0.118103	0.123719	0.120861	0.00280934	0.065536	0.0675932	0.0477301	0.0602864	0.0109226	0.109347	0.125437	0.142838	0.125874	0.0167498	0.498808	0.000742954	1.04148	0.636109
75	0.077639	0.0985922	0.0623864	0.0795392	0.0181775	0.116216	0.10173	0.226157	0.148034	0.0680428	0.16256	0.161232	0.181589	0.16846	0.0113891	1.86115	0.167371	2.11795	0.0019929
76	0.0813353	0.0548877	0.0535499	0.0632576	0.01567	0	0	0	0	0	0.0058866	0	0	0.0019622	0.00339863	D	0.00220148	0.0310192	0.00269826
77	0.0234753	0.0293573	0.02506	0.0259642	0.00304346	0.0882279	0.0694662	0.0678539	0.0751827	0.0113262	0.0932366	0.0863153	0.0832454	0.0875991	0.00511782	2.89563	0.00190279	3.37384	5.6885e-05
78	0.187123	0.179718	0.18287	0.183237	0.00371612	0.092502	0.0423463	0.0654616	0.06677	0.0251034	0.0263098	0.0194729	0.0366971	0.0274933	0.00867287	0.364391	0.00135635	0.150042	8.90816e-06
79	0.0137804	0.0498311	0.0515363	0.0383826	0.0213232	0.0694756	0.0513298	0.0897571	0.0701875	0.0192235	0.0795513	0.0998463	0.0837091	0.0877022	0.0107206	1.82863	0.127446	2.28495	0.0231832
80	0.040928	0.0449877	0.0408122	0.0422426	0.002378	0.203771	0.127673	0.163775	0.165073	0.0380656	0.096815	0.101176	0.0579846	0.0853252	0.0237778	3.90773	0.00506339	2.01988	0.0354345
81	0.129898	0.14592	0.136763	0.137527	0.00803828	0.0757076	0.0731484	0.0833386	0.0773982	0.00530129	0.0740839	0.079562	0.0511941	0.06828	0.0150482	0.562785	0.000414524	0.496484	0.00215702
82	0.139154	0.122289	0.138356	0.133266	0.00951502	0.098771	0.082327	0.062675	0.0812577	0.0180717	0.281293	0.293379	0.236056	0.270243	0.0302169	0.609739	0.0115946	2.02784	0.00170024
83	0.274444	0.255745	0.280662	0.270284	0.012969	0.132518	0.13	0.133991	0.13217	0.00201817	0.418119	0.29641	0.389206	0.367912	0.0635874	0.489004	5.32972e-05	1.36121	0.0596931
84	0.114097	0.135164	0.164436	0.137899	0.0252807	0.076298	0.0518644	0.0718759	0.0666794	0.0130193	0.125449	0.148902	0.155658	0.143336	0.0158549	0.483538	0.0122723	1.03943	0.768089
85	0.127701	0.155382	0.127885	0.136989	0.0159288	0.072034	0.067362	0.028059	0.0558183	0.0241535	0.139348	0.127679	0.185201	0.150743	0.0304068	0.407465	0.00828386	1.1004	0.525896
86	0.0715688	0.0827252	0.0551308	0.0698083	0.0138812	0.0633815	0.0515811	0.041022	0.0519949	0.0111855	0.132468	0.127424	0.189728	0.149873	0.0346072	0.744824	0.158548	2.14693	0.0204899
87	0.086378	0.0931045	0.055805	0.0784292	0.0198797	0.168689	0.183403	0.140995	0.164362	0.0215325	0.192056	0.184377	0.125159	0.167197	0.0366082	2.09568	0.00708658	2.13183	0.0210036
88	0.0569606	0.0828378	0.0435555	0.061118	0.0199684	0.19209	0.084389	0.0629707	0.11315	0.0691978	0.218697	0.237691	0.117302	0.19123	0.0647241	1.85134	0.279005	3.12887	0.0291839
89	0.11635	0.0643651	0.094705	0.0918067	0.0261134	0.252408	0.136915	0.266173	0.218499	0.070988	0.229153	0.185449	0.24879	0.221131	0.0324236	2.37999	0.0440683	2.40865	0.00576704
90	0.0540805	0.0452768	0.0401169	0.0464914	0.00706059	0.061131	0.0748229	0.0841671	0.0733737	0.0115862	0.0909411	0.0984557	0.101924	0.0971069	0.0056143	1.57822	0.0264945	2.08871	0.000627595
91	0.064353	0.049363	0.085109	0.066275	0.0179503	0.166491	0.130165	0.196489	0.164382	0.0332123	0.168422	0.140598	0.167028	0.158683	0.0156773	2.4803	0.0108141	2.39431	0.00255945
