# Supplementary material for: Proteomic Analysis Reveals Different Involvement of Embryo and Endosperm Proteins during Aging of Yliangyou 2 Hybrid Rice Seeds
Source: Front Plant Sci. 2016 Sep 21;7:1394. doi: 10.3389/fpls.2016.01394 (PMC5031166; doi:10.3389/fpls.2016.01394)
Supplement: Supplementary Table S4 — Accumulation levels, accumulation ratios and associated P-values for proteins changing in abundance and identified by MALDI-TOF-TOF MS in endosperms during aging of Yliangyou 2 hybrid rice seeds. [file Table4.XLSX]

## Sheet: 胚乳
Spot ID	Seed aged for 0 d (A0)					Seed aged for 10 d (A10)					Seed aged for 25 d (A25)					A10/A0		A25/A0
	Replicate I-volume (%)	Replicate II-volume (%)	Replicate III-volume (%)	Average volume (%)	SD	Replicate I-volume (%)	Replicate II-volume (%)	Replicate III-volume (%)	Average volume (%)	SD	Replicate I-volume (%)	Replicate II-volume (%)	Replicate III-volume (%)	Average volume (%)	SD	Ratio	P value	Ratio	P value
1'	0.0521778	0.014151	0.024151	0.0301599	0.0197127	0.0382027	0.0495877	0.0357212	0.0411705	0.00739432	0.0154834	0.0143845	0.0148833	0.0149171	0.000550228	1.36507	0.416263	0.491955	0.251661
2'	0.0665107	0.0330305	0.0445428	0.048028	0.01701	0.0422804	0.0439436	0.0518254	0.0460165	0.00509895	0.0142342	0.0133454	0.0167567	0.0147788	0.00176965	0.958117	0.854019	0.307711	0.0281103
3'	0.0849724	0.0367134	0.0655868	0.0624242	0.0242844	0.0400158	0.0446167	0.0518568	0.0454964	0.00596932	0.0212435	0.0113845	0.0109823	0.0145368	0.00581168	0.728827	0.306079	0.232871	0.0293319
4'	0.0356886	0.0344747	0.0271929	0.0324521	0.00459484	0.0285374	0.02503	0.0259711	0.0265128	0.00181537	0.0148453	0.0102323	0	0.0083592	0.00759784	0.816984	0.105758	0.257586	0.00930998
5'	0.148181	0.153275	0.162487	0.154648	0.00725129	0.160025	0.129352	0.177031	0.155469	0.0241639	0.0850222	0.064109	0.0768258	0.075319	0.0105377	1.00531	0.957728	0.487035	0.000425788
6'	0.334713	0.381685	0.372917	0.363105	0.024976	0.410662	0.397119	0.368348	0.392043	0.0216089	0.180226	0.178081	0.18023	0.179512	0.000239031	1.0797	0.203711	0.491835	0.000280249
7'	0.338598	0.366356	0.359667	0.354874	0.0144865	0.279979	0.381354	0.280858	0.314064	0.0582768	0.145626	0.169248	0.177688	0.164187	0.0166193	0.885001	0.304417	0.462664	0.000115669
8'	0.311135	0.372449	0.360922	0.348169	0.0325858	0.312968	0.375538	0.301907	0.330138	0.0397049	0.1167	0.205411	0.146093	0.156068	0.0451889	0.948212	0.576006	0.448254	0.00394906
9'	0.172504	0.155235	0.189265	0.172335	0.0170156	0.129249	0.213434	0.187136	0.176606	0.0430689	0.0545897	0.103087	0.0615346	0.0730704	0.026226	1.02479	0.880805	0.424003	0.0053295
10'	0.212482	0.190249	0.183052	0.195261	0.0153418	0.209608	0.172947	0.172084	0.18488	0.0214197	0.089303	0.106851	0.0989777	0.0983772	0.0087894	0.946834	0.53242	0.503824	0.000687817
11'	0.101924	0.074131	0.0741509	0.083402	0.0160406	0.123275	0.108973	0.102604	0.111617	0.0105862	0.0352343	0.0213845	0.0148833	0.023834	0.0103943	1.33831	0.0637888	0.285773	0.0057002
12'	0.264435	0.282322	0.262737	0.269831	0.0108505	0.257015	0.309781	0.279658	0.282151	0.0264712	0.158586	0.134017	0.0919468	0.128183	0.0337004	1.04566	0.497183	0.47505	0.00227653
13'	0.080195	0.0694761	0.0601391	0.0699367	0.0100359	0.0811525	0.0835674	0.0790379	0.0812526	0.00226641	0.0323785	0.03547	0.0355732	0.0344739	0.0018154	1.1618	0.129492	0.49174	0.00670628
14'	0.0313635	0.0338139	0.0320056	0.0323943	0.00127061	0.0661096	0.0713966	0.0614183	0.0663082	0.00499211	0.0238743	0.0153243	0.0225647	0.0205878	0.00460509	2.04691	0.000337377	0.635536	0.0128406
15'	0.167716	0.132344	0.147284	0.149115	0.0177569	0.113865	0.148816	0.188029	0.150237	0.0371026	0.0628247	0.078024	0.0437136	0.0615208	0.0171923	1.00753	0.964579	0.412574	0.00357066
16'	0.110117	0.0856627	0.0738358	0.0898718	0.0185032	0.0980676	0.101295	0.0870035	0.0954554	0.0074953	0.0577453	0.0219612	0.0307654	0.036824	0.0186455	1.06213	0.653412	0.409739	0.0249456
17'	0.125288	0.10653	0.121844	0.117887	0.00998532	0.179048	0.164203	0.177189	0.17348	0.00808771	0.0619132	0.0519132	0.060693	0.0581731	0.00545548	1.47157	0.00169646	0.490636	0.00465942
18'	0.078825	0.0540285	0.0548973	0.0625836	0.0140722	0.060924	0.0611298	0.06881	0.0636213	0.00449475	0.0208489	0.0268386	0.0363419	0.0280098	0.00781262	1.01658	0.909032	0.447558	0.020465
19'	0.062753	0.0776383	0.0700872	0.0701595	0.00744291	0.0968024	0.0601948	0.0653084	0.0741019	0.0198248	0.0328485	0.038467	0.0277108	0.0330088	0.00537989	1.05619	0.763255	0.470482	0.00218434
20'	0.267438	0.281684	0.26924	0.272787	0.00775724	0.224557	0.256361	0.159729	0.213549	0.0492475	0.105876	0.144712	0.14208	0.130889	0.0217021	0.782841	0.108692	0.479822	0.000437935
21'	0.116559	0.0971581	0.0940199	0.102579	0.0122086	0.067569	0.0724851	0.0866052	0.0755531	0.00988199	0.0479785	0.0368044	0.0416031	0.0421287	0.00560556	0.736535	0.0407278	0.410694	0.00146186
22'	0.145838	0.107961	0.150477	0.134759	0.0233234	0.0940593	0.0961608	0.0823088	0.090843	0.00746512	0.078602	0.042047	0.06038	0.060343	0.0182775	0.674117	0.0360092	0.447786	0.0121594
23'	0.0604461	0.0348058	0.0460614	0.0471044	0.0128519	0.0361498	0.0572449	0.0297828	0.0410592	0.0143742	0.0122213	0.0008973	0.00134342	0.00482067	0.00641301	0.871662	0.61595	0.10234	0.00698743
24'	0.0384854	0.0384458	0.0333071	0.0367461	0.00297833	0.0412068	0.0439135	0.0403033	0.0418079	0.00187866	0.0197329	0.0112232	0.0143982	0.0151181	0.00430028	1.13775	0.0675025	0.411421	0.00201243
25'	0.0402473	0.0257055	0.03102	0.0323243	0.00735811	0.0331778	0.0325099	0.0253266	0.0303381	0.00435292	0.0145623	0.0112982	0.015233	0.0136978	0.00210503	0.938555	0.707972	0.423763	0.0135271
26'	0.0832731	0.0676471	0.0829474	0.0779559	0.00892914	0.068518	0.0673369	0.0803566	0.0720705	0.00720023	0.0342725	0.0382732	0.043832	0.0387926	0.00480087	0.924504	0.424383	0.497622	0.00259499
27'	0.151914	0.107204	0.140316	0.133145	0.0232015	0.0128324	0.02	0.0347867	0.0225397	0.0111953	0	0	0	0	0	0.169287	0.00174607	D	0.000575344
28'	0.131184	0.119984	0.140487	0.130552	0.0102661	0.127965	0.118314	0.114152	0.120144	0.00708594	0.0680243	0.048333	0.0611327	0.0591633	0.00999228	0.920277	0.221927	0.453179	0.000990873
29'	0.1775	0.278836	0.230074	0.228803	0.0506799	0.233282	0.196172	0.226142	0.218532	0.0196907	0.098169	0.082783	0.074004	0.0849853	0.0122321	0.955108	0.759919	0.371434	0.00878865
30'	0.130964	0.130694	0.130302	0.130653	0.000332868	0.137427	0.140627	0.150463	0.142839	0.00679368	0.0678662	0.064073	0.064047	0.0653287	0.00219755	1.09327	0.0361153	0.504573	0.00272696
31'	0.138293	0.0734678	0.105666	0.105809	0.0324128	0.0624424	0.102205	0.118674	0.0944405	0.0289087	0.0387423	0.029832	0.0198263	0.0294669	0.00946328	0.892557	0.673786	0.278491	0.0173057
32'	0.0851452	0.082742	0.0767334	0.0815402	0.00433276	0.090932	0.067746	0.0740663	0.0775814	0.011986	0.0417872	0.0328734	0.0298742	0.0348449	0.00619638	0.95145	0.61912	0.427334	0.000432746
33'	0.256826	0.259934	0.241588	0.252783	0.00981862	0.311895	0.285432	0.225258	0.274195	0.0443981	0.148544	0.099027	0.096835	0.114802	0.029242	1.08471	0.460495	0.454153	0.00149519
34'	0.0787617	0.0877862	0.083334	0.083294	0.00451238	0.089313	0.0867205	0.0866378	0.0875571	0.00152122	0.0349291	0.043013	0.043689	0.0405437	0.00487412	1.05118	0.195928	0.486754	0.000368512
35'	0.0796246	0.0811216	0.0815469	0.0807644	0.00100971	0.0658164	0.0859061	0.0557147	0.0691457	0.0153686	0.0320055	0.0260569	0.0369059	0.0316561	0.00543293	0.856142	0.261405	0.391956	0.000103944
36'	0.17486	0.119083	0.167556	0.153833	0.0303152	0.181544	0.186084	0.136515	0.168048	0.0274023	0.077217	0.0799976	0.070697	0.0759705	0.00477394	1.0924	0.579334	0.494885	0.0361761
37'	0.088498	0.0830614	0.0682381	0.0799325	0.0104861	0.0713732	0.0885525	0.0813876	0.0804378	0.00862895	0.0273123	0.0324243	0.0346808	0.0314725	0.00377534	1.00632	0.951709	0.393738	0.00166457
38'	0.122818	0.105196	0.113982	0.113999	0.00881111	0.13101	0.181224	0.122724	0.144986	0.0316554	0.0408356	0.066124	0.04787	0.0516099	0.0130524	1.27182	0.177724	0.452723	0.00236195
39'	0.327115	0.292569	0.376197	0.33196	0.042024	0.334108	0.416219	0.345263	0.365197	0.0445373	0.165319	0.163865	0.165136	0.164773	0.000791943	1.10012	0.400386	0.49524	0.00378484
40'	0.072055	0.0885029	0.113324	0.091294	0.0207756	0.051639	0.0347669	0.0500229	0.0454763	0.00930972	0.029812	0.019882	0.0176234	0.0224391	0.00648419	0.49813	0.0252183	0.24579	0.00539966
41'	0.0844982	0.0570999	0.0806124	0.0740702	0.0148246	0.0443226	0.0644363	0.0786358	0.0624649	0.0172413	0.024334	0.0124289	0.0176452	0.018136	0.00596771	0.843321	0.426625	0.244849	0.00373798
42'	0.0650851	0.044337	0.0359491	0.0484571	0.0149986	0.0349686	0.0454463	0.0431903	0.0412017	0.00551465	0.0129203	0.0275081	0.0214929	0.0206404	0.00733117	0.850273	0.475616	0.425953	0.0447431
43'	0.350994	0.336873	0.341268	0.343045	0.00722627	0.248808	0.227302	0.208	0.228037	0.0204139	0.152303	0.150788	0.175903	0.159665	0.0140831	0.664743	0.000775844	0.465434	3.64033e-05
44'	0.351585	0.378014	0.439139	0.389579	0.0449082	0.291993	0.405129	0.306013	0.334378	0.0616716	0.0903454	0.192073	0.112131	0.131516	0.0535628	0.858306	0.278369	0.337586	0.0030703
45'	0.0831042	0.0900872	0.0973602	0.0901839	0.00712849	0.0361925	0.0520187	0.0580321	0.0487478	0.0112812	0	0.0218925	0	0.0072975	0.0126396	0.540538	0.00577591	0.080918	0.000585837
46'	0.21307	0.182216	0.235961	0.210416	0.0269706	0.136265	0.12801	0.139638	0.134638	0.00598237	0.0711334	0.088119	0.0868424	0.0820316	0.00945968	0.639865	0.00896442	0.389855	0.00147171
47'	0.468357	0.347373	0.364329	0.393353	0.0655063	0.316071	0.355982	0.362354	0.344802	0.0250852	0.161881	0.144736	0.12932	0.145312	0.0162881	0.876572	0.296758	0.36942	0.00312436
48'	0.172327	0.191187	0.204536	0.18935	0.0161829	0.135175	0.119152	0.111139	0.121822	0.0122384	0.0643326	0.080261	0.0992464	0.08128	0.0174792	0.643369	0.00449362	0.429258	0.00141706
49'	0.0344553	0.03301	0.0323951	0.0332868	0.00105762	0.0322802	0.0242704	0.0200426	0.0255311	0.00621544	0.0124874	0.0177471	0.0125923	0.0142756	0.00300686	0.767003	0.100134	0.428867	0.000495436
50'	0.0436194	0.0431069	0.0354993	0.0407419	0.00454742	0.0380317	0.0547155	0.0409497	0.0445656	0.0089103	0.0089676	0.0154436	0.0095643	0.0113252	0.00357912	1.09385	0.544132	0.277974	0.000918091
51'	0.0750824	0.0503241	0.047253	0.0575532	0.0152582	0.0276457	0.0197764	0.017654	0.021692	0.0052641	0	0	0	0	0	0.376904	0.0183303	D	0.00283587
52'	0.0597082	0.0440134	0.0468646	0.0501954	0.00836076	0.015463	0.029875	0.023842	0.02306	0.00723775	0.0164321	0.0201321	0.0197852	0.0187831	0.0020434	0.459405	0.0131563	0.374201	0.00320404
53'	0.0821614	0.077182	0.0933855	0.084243	0.00829988	0.0729492	0.0655525	0.059057	0.0658529	0.00695097	0.0244783	0.0355843	0.0268069	0.0289565	0.00585674	0.781702	0.0422962	0.343726	0.000706001
54'	0.0650585	0.0460022	0.0685701	0.0598769	0.0121435	0.0513811	0.0460695	0.0433961	0.0469489	0.00406449	0.0189708	0.0254879	0.024353	0.0229372	0.00348159	0.78409	0.155269	0.383073	0.00715672
55'	0.0791164	0.0672569	0.0426136	0.0629956	0.0186208	0.111422	0.0907386	0.0708485	0.091003	0.020288	0.021875	0.0265476	0.011328	0.0199169	0.00779646	1.44459	0.152935	0.316163	0.0209056
56'	0.261975	0.276091	0.345048	0.294371	0.0444512	0.1214	0.104902	0.106258	0.110853	0.00915881	0.0477413	0.0638932	0.066766	0.0594668	0.0102557	0.376577	0.00218779	0.202013	0.000873726
57'	0.0450138	0.0954076	0.0712496	0.070557	0.025204	0.0392226	0.0356719	0.0372799	0.0373915	0.00177798	0	0	0	0	0	0.529947	0.0853947	D	0.00834692
58'	0.161174	0.161554	0.183452	0.168727	0.012754	0.0395692	0.0231298	0.0596277	0.0407756	0.0182788	0	0	0	0	0	0.241666	0.000574552	D	2.14914e-05
59'	0.0898031	0.0849682	0.0720998	0.0822904	0.0091504	0.0432655	0.0602896	0.0468493	0.0501348	0.00897501	0.0335366	0.0412165	0.0450018	0.0399183	0.00584181	0.609243	0.0122017	0.485091	0.00249723
60'	0.0858263	0.0872624	0.0879745	0.0870211	0.00109425	0.0761533	0.0528424	0.0627286	0.0639081	0.0117001	0.0375216	0.0420436	0.0459247	0.04183	0.00420562	0.734398	0.0271094	0.480688	5.58524e-05
61'	0.0377	0.0564326	0.0468064	0.0469797	0.0093675	0.0260038	0.0210913	0.0153611	0.0208187	0.00532658	0.0163434	0.0202389	0.0199083	0.0188302	0.00215997	0.443143	0.013642	0.400816	0.00712168
62'	0.362906	0.324009	0.355778	0.347564	0.0207085	0.343804	0.273425	0.286846	0.301358	0.0373665	0.13213	0.145784	0.154427	0.144114	0.0112419	0.867058	0.134312	0.414639	0.000116458
63'	0.185079	0.153519	0.135824	0.158141	0.0249506	0.090261	0.09821	0.082312	0.090261	0.0112416	0	0	0	0	0	0.570764	0.0401196	D	0.00039121
64'	0.0938679	0.088773	0.0921617	0.0916009	0.00259334	0.0909693	0.0780228	0.077061	0.0820177	0.00776721	0.028721	0.017243	0.021239	0.022401	0.00582656	0.895381	0.112596	0.24455	4.72033e-05
65'	0.147755	0.194666	0.14958	0.164	0.0265729	0.175766	0.159283	0.12917	0.15474	0.0236279	0.0534303	0.071714	0.0642429	0.0631291	0.0091926	0.943533	0.6753	0.384933	0.0034141
66'	0.230201	0.251889	0.274444	0.252178	0.0221229	0.183008	0.200307	0.168048	0.183788	0.0161436	0.089422	0.0482743	0.0732458	0.070314	0.0207299	0.728801	0.0123958	0.278827	0.000484554
67'	0.0404745	0.0509451	0.0542497	0.0485564	0.00719155	0.05191	0.0413621	0.0624028	0.0518916	0.0105204	0.0233343	0.0196751	0.0170909	0.0200334	0.00313709	1.06869	0.673829	0.41258	0.00325093
68'	0.229618	0.214266	0.184996	0.209627	0.0226701	0.174918	0.193305	0.230661	0.199628	0.0284043	0.07701	0.0456355	0.0589137	0.0605197	0.0157488	0.952303	0.658563	0.288703	0.000726794
69'	0.15202	0.122071	0.187888	0.153993	0.0329528	0.132816	0.090728	0.0902617	0.104602	0.0244352	0.032131	0.029873	0.021982	0.0279953	0.00532867	0.679264	0.105388	0.181796	0.00282862
70'	0.261363	0.170996	0.183261	0.205207	0.0490179	0.0705632	0.0508772	0.0764596	0.0659667	0.0133963	0	0	0	0	0	0.321465	0.00899732	D	0.00192047
71'	0.11858	0.111595	0.13092	0.120365	0.00978538	0.067392	0.098231	0.087932	0.0845183	0.0157003	0	0.032891	0.012892	0.015261	0.016573	0.702184	0.0284075	0.126789	0.000696829
72'	0.129945	0.112879	0.153883	0.132236	0.0205978	0.0270565	0.0383541	0.0496517	0.0383541	0.0159772	0	0	0	0	0	0.290044	0.0126979	D	0.000372163
73'	0.83379	0.855122	0.774722	0.821211	0.0416498	0.637599	0.70211	0.654997	0.664902	0.0333766	0.332193	0.355764	0.426249	0.371402	0.0489392	0.80966	0.00711798	0.452261	0.00026558
74'	0.17575	0.167009	0.167559	0.170106	0.00489558	0.198209	0.20612	0.160568	0.188299	0.0243393	0.055521	0.074739	0.070426	0.0668953	0.0100838	1.10695	0.273179	0.393257	9.03708e-05
75'	0.206922	0.199722	0.19464	0.200428	0.00617136	0.221569	0.205715	0.215308	0.214197	0.00798514	0.079913	0.084566	0.060283	0.0749207	0.0128883	1.0687	0.077394	0.373803	0.000108871
76'	0.099193	0.105289	0.0915297	0.0986706	0.00689451	0.0852833	0.0823324	0.0648166	0.0774774	0.0110634	0.045322	0.049823	0.043823	0.0463227	0.00312266	0.785213	0.0480282	0.469468	0.000278283
77'	0.194404	0.195812	0.142865	0.177694	0.0301707	0.224372	0.274979	0.287238	0.262196	0.0333254	0.092779	0.0903307	0.078206	0.0871052	0.00780358	1.47555	0.031203	0.489849	0.0102649
78'	0.0850326	0.183201	0.192301	0.153512	0.0594788	0.160247	0.104747	0.0738379	0.112944	0.0437839	0.0357415	0.0221205	0.0286489	0.028837	0.00681245	0.735736	0.395287	0.187849	0.0226168
79'	0.0635099	0.0692059	0.0766067	0.0697742	0.00656687	0.0741979	0.0440673	0.0680505	0.0621052	0.0159208	0.012872	0.020736	0.01829	0.0172993	0.00402451	0.890089	0.483573	0.247933	0.000295123
80'	0.111733	0.116363	0.0852649	0.104454	0.0167784	0.137083	0.138938	0.143813	0.139945	0.00347599	0.0336758	0.046309	0.0506669	0.0435506	0.00882503	1.33978	0.0230113	0.416937	0.00510892
81'	0.0758881	0.0625049	0.0737881	0.070727	0.00719758	0.0513523	0.0681531	0.0649319	0.0614791	0.00891673	0.0323293	0.0398808	0.0331687	0.0351263	0.00413888	0.869245	0.234705	0.496646	0.00175471
82'	0.0331126	0.0401559	0.0353425	0.0362037	0.00359975	0.0326462	0.0471134	0.0465288	0.0420961	0.0081891	0.0178765	0.013214	0.00974	0.0136102	0.00408269	1.16276	0.317568	0.375933	0.00198291
83'	0.0549341	0.0489831	0.0444078	0.0494417	0.00527811	0.037693	0.041634	0.0569495	0.0454255	0.0101727	0.023766	0.0122445	0.027461	0.0211572	0.00793662	0.91877	0.576636	0.427922	0.00679199
84'	0.0516163	0.0894879	0.0511211	0.0640751	0.0220095	0.0498432	0.0746707	0.0454978	0.0566706	0.0157393	0	0	0	0	0	0.88444	0.660227	D	0.00726968
85'	0.107338	0.1227	0.108596	0.112878	0.00852933	0.101395	0.116104	0.102436	0.106645	0.00820825	0.0547262	0.0630631	0.0461879	0.0546591	0.0084378	0.944781	0.413356	0.484231	0.00109682
86'	0.156533	0.243344	0.227617	0.209165	0.0462537	0.042812	0.039823	0.0236123	0.0354158	0.0103308	0	0	0	0	0	0.16932	0.00315131	D	0.0014347
87'	0.065224	0.071459	0.0483189	0.0616673	0.011973	0.0966343	0.108234	0.102434	0.102434	0.00820258	0	0	0	0	0	1.66108	0.0260629	D	0.00087292
88'	0.0859677	0.132661	0.148752	0.12246	0.0326115	0.0097792	0.0217584	0.0227211	0.0180862	0.00721019	0	0	0	0	0	0.147691	0.00564408	D	0.0028833
89'	0.210882	0.277194	0.306358	0.264811	0.0489276	0.0851888	0.0996892	0.107765	0.0975477	0.0114394	0.0139022	0.01021	0.0103088	0.0114737	0.00210375	0.368367	0.00449068	0.0433277	0.000858421
90'	0.0469667	0.0614409	0.0562447	0.0548841	0.0073324	0.0514801	0.0350668	0.042808	0.0431183	0.00821105	0	0	0	0	0	0.785625	0.137795	D	0.000204209
91'	0.194842	0.250095	0.310969	0.251969	0.0580862	0.0520705	0.0520729	0.0631548	0.0557661	0.00639883	0.0429668	0.02	0.0121061	0.0250243	0.0160321	0.221321	0.00435262	0.0993151	0.00285194
92'	0.20393	0.309525	0.265951	0.259802	0.0530654	0.029173	0.0182734	0.0182894	0.0219119	0.00628827	0	0	0	0	0	0.0843409	0.00152254	D	0.00106012
93'	0.0563897	0.0568321	0.0707356	0.0613191	0.0081579	0.0527689	0.0643331	0.0569283	0.0580101	0.00585751	0	0	0	0	0	0.946036	0.598742	D	0.000200884
94'	0.0597164	0.0777112	0.0728177	0.0700818	0.00930415	0.0716167	0.0752298	0.0875775	0.0781413	0.00836926	0.019003	0.00801786	0.024609	0.01721	0.00843965	1.115	0.327138	0.24557	0.00188189
95'	0.188518	0.202806	0.167922	0.186415	0.0175368	0.209775	0.153541	0.129164	0.16416	0.0413413	0.04778	0.100833	0.0556633	0.0680921	0.0286271	0.880614	0.439075	0.365271	0.00364384
96'	0.201755	0.17196	0.230855	0.201523	0.0294482	0.0983659	0.0978041	0.111439	0.102536	0.00771505	0.0609677	0.098211	0.0995307	0.0862365	0.0218933	0.508806	0.00489004	0.427923	0.00553678
97'	0.0838296	0.107392	0.0785545	0.0899254	0.0153548	0.0474432	0.05	0.0251343	0.0408592	0.013678	0.0180567	0.0141017	0.0093599	0.0138394	0.00435433	0.454368	0.0144607	0.153899	0.00117363
98'	0.0352576	0.070786	0.0554846	0.0538427	0.017821	0	0	0	0	0	0.0157029	0.02	0.01982	0.0185076	0.00243064	D	0.00637038	0.343735	0.0272079
99'	0.0518712	0.064322	0.0516586	0.0559506	0.00725062	0.0128777	0.00925974	0.01	0.0107125	0.00191132	0.0313949	0.03	0.0299496	0.0304482	0.000820282	0.191463	0.000473897	0.544197	0.0037582
100'	0.0265865	0.0619821	0.0395619	0.0427102	0.0179066	0.0522588	0.0535712	0.0511059	0.052312	0.00123351	0.0965205	0.124552	0.101341	0.107471	0.0149875	1.22481	0.4066	2.51629	0.0086254
